# Supplementary material for: Corpus callosum volumes in the 5 years following the first-episode of schizophrenia: Effects of antipsychotics, chronicity and maturation
Source: Neuroimage Clin. 2018 Mar 15;18:932–42. doi: 10.1016/j.nicl.2018.03.015 (PMC5988462; doi:10.1016/j.nicl.2018.03.015)
Supplement: Supplementary Material - Table 1 — Sociodemographic and clinical characteristics of FESZ patients which completed follow-up evaluation (T5) and of FESZ dropouts. [file mmc1.xlsx]

## Sheet: Sheet1
Supplementary Material - Table 1. Sociodemographic and clinical characteristics of FESZ patients which completed follow-up evaluation (T5) and of FESZ dropouts
Characteristicsa	FESZ complete FUP (n=32)	FESZ dropouts (n=37)	Statistical testsb
Age at study entrance, years	28.2 (8.5)	27.3 (7.06)	t = 0.489	df = 67	p = 0.627
Gender, males	24 (75%)	25 (68%)	χ 2 = 0.461	df = 1	p = 0.497
Education, years	8.5 (3.9)	8.4 (4.0)	t = 0.095	df = 67	p = 0.925
Substance abuse or dependence at baseline, n	11 (34.4%)	10 (27%)	χ 2 = 0.438	df = 1	p = 0.603
PANSS, positive score - T0	12.1 (6.1)	10.8 (5.1)	t = 0.962	df = 67	p = 0.340
PANSS, negative score - T0	14.1 (6.59)	13.35 (5.78)	t = 0.499	df = 67	p = 0.620
PANSS, total score - T0	51.0 (14.0)	47.0 (11.86)	t = 1.284	df = 67	p = 0.204
Note: FESZ, first-episode of schizophrenia-related psychosis. Df, degrees of freedom. PANSS, Positive and Negative Syndrome Scale. T0, baseline. T5, follow-up of 5 years.
a Continuous variables are expressed as mean and standard deviation; categorical variables are expresses as frequency and %.
b Continuous variables were analyzed with the t-test for two samples. Categorical variables were analyzed with the Pearson chi-square test (and with Fisher exact test when necessary).
