# Supplementary material for: Corpus callosum volumes in the 5 years following the first-episode of schizophrenia: Effects of antipsychotics, chronicity and maturation
Source: Neuroimage Clin. 2018 Mar 15;18:932–42. doi: 10.1016/j.nicl.2018.03.015 (PMC5988462; doi:10.1016/j.nicl.2018.03.015)
Supplement: Supplementary Material - Table 2 — Sociodemographic and clinical characteristics of FESZ patients according to remission status. [file mmc2.xlsx]

## Sheet: Sheet1
Supplementary Material - Table 2. Sociodemographic and clinical characteristics of FESZ patients according to remission status
Characteristicsa	Remitted (N = 17)	Non-remitted (N = 15)	Statistical testsb
Age at study entrance, years	28.1 (10)	28.3 (6.9)	F = 0.76	df = 2	p = 0.470
Gender, males	13 (76%)	11 (73%)	χ 2 = 2.688	df = 2	p = 0.285
Education, years	8.7 (3.1)	8.2 (4.8)	F = 2.06	df = 2	p = 0.135
Interscan interval, months	61.3 (9.3)	58.9 (8.6)	F = 0.78	df = 30	p = 0.440
Substance abuse or dependence at follow-up, nc	5 (29.5%)	5 (33.3%)	Fischer's exact test = 10.271		p = 0.004*
PANSS, positive score - T0	10.3 (5.2)	14.07 (6.8)	t = -1.70	df = 30	p= 0.090
PANSS, positive score - T5	7.2 (0.5)	13.8 (5.9)	t = -4.30	df = 14.2	p = <0.001*
PANSS, negative score - T0	14.0 (5.08)	14.2 (7.6)	t = -0.08	df = 30	p = 0.930
PANSS, negative score -T5	9.5 (3.2)	14.6 (5.7)	t = -3.03	df = 21.15	p = 0.006*
PANSS, total score - T0	48.4 (11.3)	53.9 (16.5)	t = -1.12	df = 30	p = 0.273
PANSS, total score - T5	34.9 (4.4)	54.5 (15.0)	t = -4.80	df = 16.08	p = <0.001*
On continuos AP use during follow-up, n	7 (41%)	11 (73%)	χ 2 = 3.35	df = 1	p = 0.087
Confirmed clinical diagnosis (T5)			Fischer's exact test = 4.259		p = 0.105
Schizophrenia	11 (64.7%)	11 (73.3%)
Schizophreniform disorder	4 (23.5%)	0
Schizoaffective disorder	2 (11.8%)	4 (26.7%)
Note: FESZ, first-episode of schizophrenia-related psychosis. Df, degrees of freedom. PANSS, Positive and Negative Syndrome Scale. T0, baseline. T5, follow-up of 5 years. AP, antipsychotic.
a Continuous variables are expressed as mean and standard deviation; categorical variables are expresses as frequency and %. Data from controls are displayed in Table 1.
b Continuous variables were analyzed with the t test for two samples and with the Analysis of Variance (ANOVA) test for three groups (including Controls in age, education, and interval between scans analyses). Categorical variables were analyzed with the Pearson chi-square test (with Fisher exact test when necessary), including Controls in gender distribution and substance abuse or dependence at …
c Comparison between patients did not show differences (Fisher's exact test: substance misuse, p = 1.0).
* Significant statistical difference (p<0.05)
