# Supplementary material for: Corpus callosum volumes in the 5 years following the first-episode of schizophrenia: Effects of antipsychotics, chronicity and maturation
Source: Neuroimage Clin. 2018 Mar 15;18:932–42. doi: 10.1016/j.nicl.2018.03.015 (PMC5988462; doi:10.1016/j.nicl.2018.03.015)
Supplement: Supplementary Material - Table 3 — Sociodemographic and clinical characteristics of FESZ patients according to AP use over follow-up. [file mmc3.xlsx]

## Sheet: Sheet1
Supplementary Material - Table 3. Sociodemographic and clinical characteristics of FESZ patients according to AP use over follow-up
Characteristicsa	AP-FESZ (N = 18)	NAP-FESZ (N =14)	Statistical testsb
Age at study entrance, years	29.3 (8.4)	26.7 (8.7)	F = 1.15	df = 65	p = 0.320
Gender, males	14 (77.8%)	10 (71.4%)	χ 2 = 2.80	df = 2	p = 0.250
Education, years	9.2 (4.6)	7.6 (2.6)	F = 2.60	df = 65	p = 0.080
Interscan interval, months	61.2 (8.2)	58.8 (10.0)	F = 0.74	df = 30	p = 0.470
Substance abuse or dependence at follow-up, nc	5 (27.8%)	5 (35.7%)	Fischer's exact test = 10.443		p = 0.003*
PANSS, positive score - T0	13.1 (6.6)	10.9 (5.6)	t = 0.99	df = 30	p = 0.330
PANSS, positive score - T5	10.4 (5.4)	10.1 (5.1)	t = 0.20	df = 30	p = 0.170
PANSS, negative score - T0	14.8 (6.6)	13.1 (6.7)	t = 0.71	df = 30	p = 0.480
PANSS, negative score -T5	10.9 (5.1)	10.9 (5.1)	t = 0.94	df = 30	p = 0.350
PANSS, total score - T0	54.0 (15.3)	47.1 (11.5)	t = 1.39	df = 30	p = 0.170
PANSS, total score - T5	45.7 (15.7)	42.1 (13.1)	t = 0.70	df = 30	p = 0.490
Fully remitted at follow-up	7 (38.9%)	10 (71.5%)	χ 2 = 3.35	df = 1	p = 0.087
Confirmed clinical diagnosis (T5)			Fischer's exact test = 5.501		p = 0.067
Schizophrenia	14 (77.8%)	8 (57.1%)
Schizophreniform disorder	0	4 (28.6%)
Schizoaffective disorder	4 (22.2%)	2 (14.3%)
Note: FESZ, first-episode of schizophrenia-related psychosis. AP, antipsychotics; AP-FESZ, first-episode of psychosis in antipsychotics use; NAP-FESZ, first-episode of psychosis with discontinuous antipsychotics use. Df, degrees of freedom. PANSS, Positive and Negative Syndrome Scale. T0, baseline. T5, follow-up of 5 years.
a Continuous variables are expressed as mean and standard deviation; categorical variables are expresses as frequency and %. Data from controls are displayed in Table 1.
b Continuous variables were analyzed with the t test for two samples and with the Analysis of Variance (ANOVA) test for three groups (including Controls in age, education and interval between scans analyses). Categorical variables were analyzed with the Pearson chi-square test (with Fisher exact test when necessary), including Controls in gender distribution and substance abuse or dependence at f…
c Comparison between patients did not show differences (Fisher's exact test: substance misuse, p = 0.712).
* Significant statistical difference (p<0.05)
