# Supplementary material for: Corpus callosum volumes in the 5 years following the first-episode of schizophrenia: Effects of antipsychotics, chronicity and maturation
Source: Neuroimage Clin. 2018 Mar 15;18:932–42. doi: 10.1016/j.nicl.2018.03.015 (PMC5988462; doi:10.1016/j.nicl.2018.03.015)
Supplement: Supplementary Material - Table 4 — Trajectory of CC aging/maturation in FESZ patients and controls without controlling for total WM. [file mmc4.xlsx]

## Sheet: Sheet1
Supplementary Material - Table 4. Trajectory of CC aging/maturation in FESZ patients and controls without controlling for total WM
VOI	FESZ (n=32)			Controls (n=34)
	Best fitting model	R²	p	Best fitting model	R²	p
Total CC	Linear	0.244	0.004	-
CC anterior region	Linear	0.291	0.001	-
CC medium region	Linear	0.248	0.004	-
CC posterior region	Linear	0.164	0.021	-
Note: WM, white matter. CC, corpus callosum. FESZ, first episode of schizophrenia-related psychosis. VOI, volume of interest.
Best fitting polynomial regression models by brain region. First, second and third order polynomial expansion were assessed (only regions with significant findings are shown).
